# Supplementary material for: Efficacy and Safety of Calcifediol in Young Adults with Vitamin D Deficiency: A Phase I, Multicentre, Clinical Trial—POSCAL Study
Source: Nutrients. 2024 Jan 19;16(2):306. doi: 10.3390/nu16020306 (PMC10818887; doi:10.3390/nu16020306)
Supplement: Supplementary file 1 [file nutrients-16-00306-s001.zip]

Archive with 1 entries (1 files):
- nutrients-2813244-supplementary.pdf
